# Supplementary material for: Pirenzepine Binding Sites in the Brain of the Honeybee Apis mellifera: Localization and Involvement in Non-Associative Learning
Source: Insects. 2022 Sep 5;13(9):806. doi: 10.3390/insects13090806 (PMC9504565; doi:10.3390/insects13090806)
Supplement: Supplementary file 1 [file insects-13-00806-s001.zip]

Archive with 2 entries (2 files):
- Supplement-Figures.pdf
- TableS1-Figures7and8-Statistics.xlsx
