# Supplementary material for: Pirenzepine Binding Sites in the Brain of the Honeybee Apis mellifera: Localization and Involvement in Non-Associative Learning
Source: Insects. 2022 Sep 5;13(9):806. doi: 10.3390/insects13090806 (PMC9504565; doi:10.3390/insects13090806)
Supplement: Supplementary file 1 [file insects-13-00806-s001.zip › TableS1-Figures7and8-Statistics.xlsx]

## Sheet: habituation-sucrose
Analysis of Variance (One-Way)
Descriptive Statistics
Groups	Sample size	Sum	Variance	Std Dev	Mean	95% Confidence Interval*
PZ10-1	20	626	70.4316	8.39235	31.3	27.3723	35.2277
PZ10-2	20	690	64.2632	8.01643	34.5	30.7482	38.2518
PZ10-3	17	428	73.0294	8.54572	25.1765	20.7827	29.5703
Control	21	469	52.8333	7.26865	22.3333	19.0247	25.642
Total	78		86.3145	9.29056	28.3718
Confidence intervals are calculated using individual standard deviations.
ANOVA
Source of Variation	d.f.	SS	MS	F	p-value	F crit	Omega Sqr.
Between Groups	3	1861.88	620.627	9.59932	2e-05	2.72828	0.24854
Within Groups	74	4784.34	64.6532
Total	77	6646.22
Model summary
R-Squared	0.28014
Adjusted R-Squared	0.25096
Residual standard error	8.04072
Coefficient of Variation	0.28341
Homogeneity of Variances
Hartley Fmax		1.38226	p-value	0.891
Cochran C		0.28028	p-value	1.26918
Bartlett's Chi-square (d.f. = 3)		0.5644	p-value	0.90451
Levene's F (Based on mean)		0.1934	p-value	0.90058
Brown-Forsythe (Based on median)		0.24436	p-value	0.86509
Comparisons among groups (Factor 1 - Factor #1)
Scheffe
Group vs. Group (Contrast)	Difference	95% Confidence Interval		Test Statistic	p-value
10-1 vs 10-2	-3.2	-10.4744	4.07445	1.2585	0.66447
10-1 vs 10-3	6.12353	-1.46507	13.7121	2.30858	0.15903
10-1 vs Control	8.96667	1.77934	16.154	3.56918	0.00798
10-2 vs 10-3	9.32353	1.73493	16.9121	3.51499	0.0093
10-2 vs Control	12.1667	4.97934	19.354	4.84294	0.00013
10-3 vs Control	2.84314	-4.66199	10.3483	1.08379	0.75944
Tukey-Kramer
Groups	Difference	Test Statistic	p-value	Significant
10-1 vs 10-2	-3.2	1.77979	0.59205	No
10-1 vs 10-3	6.12353	3.26483	0.10537	No
10-1 vs Control	8.96667	5.04759	0.00348	Yes
10-2 vs 10-3	9.32353	4.97094	0.00413	Yes
10-2 vs Control	12.1667	6.84895	2e-05	Yes
10-3 vs Control	2.84314	1.53271	0.70053	No
Bonferroni
Alpha/N	0.00833
Group vs. Group (Contrast)	Difference	95% Confidence Interval		Test Statistic	p-value
10-1 vs 10-2	-3.2	-10.0933	3.69334	1.2585	1
10-1 vs 10-3	6.12353	-1.0675	13.3146	2.30858	0.14257
10-1 vs Control	8.96667	2.15588	15.7774	3.56918	0.0038
10-2 vs 10-3	9.32353	2.1325	16.5146	3.51499	0.00453
10-2 vs Control	12.1667	5.35588	18.9775	4.84294	4e-05
10-3 vs Control	2.84314	-4.26879	9.95507	1.08379	1
Fisher LSD
Group vs. Group (Contrast)	Difference	Test Statistic	p-value	Significant
10-1 vs 10-2	-3.2	1.2585	0.21206	No
10-1 vs 10-3	6.12353	2.30858	0.02369	Yes
10-1 vs Control	8.96667	3.56918	0.00062	Yes
10-2 vs 10-3	9.32353	3.51499	0.00074	Yes
10-2 vs Control	12.1667	4.84294	6.58504e-06	Yes
10-3 vs Control	2.84314	1.08379	0.28188	No
Dunnett's test (Control Group = 10-1)
Group vs. Group (Contrast)	Difference	Test Statistic	p-value	Significant
10-2 vs 10-1	3.2	1.2585	0.45438	No
10-3 vs 10-1	-6.12353	2.30858	0.06216	No
Control vs 10-1	-8.96667	3.56918	0.00182	Yes

## Sheet: habituation-fructose
Analysis of Variance (One-Way)
Descriptive Statistics
Groups	Sample size	Sum	Variance	Std Dev	Mean	95% Confidence Interval*
Control	16	255	11.9292	3.45386	15.9375	14.0971	17.7779
PZ-10-2	16	400	36.9333	6.07728	25	21.7616	28.2384
PZ10-1	16	518	53.3167	7.30183	32.375	28.4841	36.2659
PZ10-3	15	261	15.4	3.92428	17.4	15.2268	19.5732
Total	63		72.3134	8.50373	22.7619
Confidence intervals are calculated using individual standard deviations.
ANOVA
Source of Variation	d.f.	SS	MS	F	p-value	F crit	Omega Sqr.
Between Groups	3	2735.14	911.714	30.7679	4.21278e-12	2.76077	0.58635
Within Groups	59	1748.29	29.632
Total	62	4483.43
Model summary
R-Squared	0.61006
Adjusted R-Squared	0.59023
Residual standard error	5.44353
Coefficient of Variation	0.23915
Homogeneity of Variances
Hartley Fmax		4.46944	p-value	0.0295
Cochran C		0.45345	p-value	0.03922
Bartlett's Chi-square (d.f. = 3)		10.4019	p-value	0.01543
Levene's F (Based on mean)		3.2177	p-value	0.0291
Brown-Forsythe (Based on median)		1.85506	p-value	0.14709
Comparisons among groups (Factor 1 - Factor #1)
Scheffe
Group vs. Group (Contrast)	Difference	95% Confidence Interval		Test Statistic	p-value
Control vs PZ-10-2	-9.0625	-14.6012	-3.52376	4.70883	0.00028
Control vs PZ10-1	-16.4375	-21.9762	-10.8988	8.54084	2.28158e-10
Control vs PZ10-3	-1.4625	-7.0928	4.1678	0.74755	0.90533
PZ-10-2 vs PZ10-1	-7.375	-12.9137	-1.83626	3.83201	0.00418
PZ-10-2 vs PZ10-3	7.6	1.9697	13.2303	3.8847	0.00359
PZ10-1 vs PZ10-3	14.975	9.3447	20.6053	7.6544	6.49799e-09
Tukey-Kramer
Groups	Difference	Test Statistic	p-value	Significant
Control vs PZ-10-2	-9.0625	6.65928	8e-05	Yes
Control vs PZ10-1	-16.4375	12.0786	-3.60513e-06	Yes
Control vs PZ10-3	-1.4625	1.0572	0.87742	No
PZ-10-2 vs PZ10-1	-7.375	5.41928	0.00172	Yes
PZ-10-2 vs PZ10-3	7.6	5.4938	0.00145	Yes
PZ10-1 vs PZ10-3	14.975	10.825	-3.60505e-06	Yes
Bonferroni
Alpha/N	0.00833
Group vs. Group (Contrast)	Difference	95% Confidence Interval		Test Statistic	p-value
Control vs PZ-10-2	-9.0625	-14.3169	-3.80815	4.70883	9e-05
Control vs PZ10-1	-16.4375	-21.6918	-11.1831	8.54084	4.02158e-11
Control vs PZ10-3	-1.4625	-6.8037	3.8787	0.74755	1
PZ-10-2 vs PZ10-1	-7.375	-12.6294	-2.12065	3.83201	0.00186
PZ-10-2 vs PZ10-3	7.6	2.2588	12.9412	3.8847	0.00157
PZ10-1 vs PZ10-3	14.975	9.6338	20.3162	7.6544	1.26305e-09
Fisher LSD
Group vs. Group (Contrast)	Difference	Test Statistic	p-value	Significant
Control vs PZ-10-2	-9.0625	4.70883	1e-05	Yes
Control vs PZ10-1	-16.4375	8.54084	5.18901e-12	Yes
Control vs PZ10-3	-1.4625	0.74755	0.4576	No
PZ-10-2 vs PZ10-1	-7.375	3.83201	0.0003	Yes
PZ-10-2 vs PZ10-3	7.6	3.8847	0.00025	Yes
PZ10-1 vs PZ10-3	14.975	7.6544	1.73142e-10	Yes
Dunnett's test (Control Group = Control)
Group vs. Group (Contrast)	Difference	Test Statistic	p-value	Significant
PZ-10-2 vs Control	9.0625	4.70883	5e-05	Yes
PZ10-1 vs Control	16.4375	8.54084	0	Yes
PZ10-3 vs Control	1.4625	0.74755	0.79733	No

## Sheet: sucrose-PER-duration
Two-way ANOVA
Summary
Response	PER
Factor #1	delay	Fixed
Factor #2	treatment	Fixed
Descriptive Statistics
Factor	Group	Sample size	Mean	Variance	Standard Deviation
delay	1h	37	3.11703	4.82895	2.19749
delay	2h	37	4.46135	18.0408	4.24744
delay	3h	34	3.39147	7.17743	2.67907
treatment	c	56	2.635	4.11928	2.0296
treatment	PZ	52	4.77212	14.6584	3.82862
delay x treatment	1h x c	19	2.34053	2.54043	1.59387
delay x treatment	1h x PZ	18	3.93667	6.15094	2.48011
delay x treatment	2h x c	19	2.95684	3.12326	1.76727
delay x treatment	2h x PZ	18	6.04944	29.6967	5.44947
delay x treatment	3h x c	18	2.60611	7.11668	2.66771
delay x treatment	3h x PZ	16	4.275	6.15196	2.48031
ANOVA
Source of Variation	SS	d.f.	MS	F	p-value	F crit	Omega Sqr.
Factor #1 (delay)	37.1184	2	18.5592	2.04737	0.13435	3.08547	0.01716
Factor #2 (treatment)	123.147	1	123.147	13.585	0.00037	3.93425	0.10312
Factor #1 + #2 (delay x treatment)	12.3981	2	6.19904	0.68385	0.50697	3.08547	0
Within Groups	924.62	102	9.0649
Total	1097.28	107	10.255
Omega squared for combined effect	0.1151
Comparisons among groups of factor 2 (traitement) within each factor 1 (délai) level
Factor 1 (delay) = 1h
Scheffe
Group vs. Group (Contrast)	Difference	95% Confidence Interval		Test Statistic	p-value
c vs PZ	-1.59614	-3.55952	0.36724	1.61177	0.10999
Bonferroni
Alpha/N	0.05
Group vs. Group (Contrast)	Difference	95% Confidence Interval		Test Statistic	p-value
c vs PZ	-1.59614	-3.55952	0.36724	1.61177	0.10999
Fisher LSD
Group vs. Group (Contrast)	Difference	Test Statistic	p-value	Significant
c vs PZ	-1.59614	1.61177	0.10993	No
Tukey-Kramer
Groups	Difference	Test Statistic	p-value	Significant
c vs PZ	-1.59614	2.27938	0.11017	No
Factor 1 (delay) = 2h
Scheffe
Group vs. Group (Contrast)	Difference	95% Confidence Interval		Test Statistic	p-value
c vs PZ	-3.0926	-5.05598	-1.12922	3.12288	0.00231
Bonferroni
Alpha/N	0.05
Group vs. Group (Contrast)	Difference	95% Confidence Interval		Test Statistic	p-value
c vs PZ	-3.0926	-5.05598	-1.12922	3.12288	0.00231
Fisher LSD
Group vs. Group (Contrast)	Difference	Test Statistic	p-value	Significant
c vs PZ	-3.0926	3.12288	0.0023	Yes
Tukey-Kramer
Groups	Difference	Test Statistic	p-value	Significant
c vs PZ	-3.0926	4.41641	0.00227	Yes
Factor 1 (delay) = 3h
Scheffe
Group vs. Group (Contrast)	Difference	95% Confidence Interval		Test Statistic	p-value
c vs PZ	-1.66889	-3.71986	0.38208	1.61325	0.10966
Bonferroni
Alpha/N	0.05
Group vs. Group (Contrast)	Difference	95% Confidence Interval		Test Statistic	p-value
c vs PZ	-1.66889	-3.71986	0.38208	1.61325	0.10966
Fisher LSD
Group vs. Group (Contrast)	Difference	Test Statistic	p-value	Significant
c vs PZ	-1.66889	1.61325	0.10961	No
Tukey-Kramer
Groups	Difference	Test Statistic	p-value	Significant
c vs PZ	-1.66889	2.28149	0.10984	No
Comparisons among groups of factor 1 (délai) within each factor 2 (traitement) level
Factor 2 (treatment) = c
Scheffe
Group vs. Group (Contrast)	Difference	95% Confidence Interval		Test Statistic	p-value
1h vs 2h	-0.61632	-3.04187	1.80924	0.63093	0.81983
1h vs 3h	-0.26558	-2.7246	2.19343	0.26818	0.96469
2h vs 3h	0.35073	-2.10828	2.80974	0.35416	0.93925
Bonferroni
Alpha/N	0.01667
Group vs. Group (Contrast)	Difference	95% Confidence Interval		Test Statistic	p-value
1h vs 2h	-0.61632	-2.99289	1.76026	0.63093	1
1h vs 3h	-0.26558	-2.67494	2.14377	0.26818	1
2h vs 3h	0.35073	-2.05862	2.76009	0.35416	1
Fisher LSD
Group vs. Group (Contrast)	Difference	Test Statistic	p-value	Significant
1h vs 2h	-0.61632	0.63093	0.52943	No
1h vs 3h	-0.26558	0.26818	0.78907	No
2h vs 3h	0.35073	0.35416	0.72391	No
Tukey-Kramer
Groups	Difference	Test Statistic	p-value	Significant
1h vs 2h	-0.61632	0.89227	0.80349	No
1h vs 3h	-0.26558	0.37927	0.96122	No
2h vs 3h	0.35073	0.50086	0.9333	No
Factor 2 (treatment) = PZ
Scheffe
Group vs. Group (Contrast)	Difference	95% Confidence Interval		Test Statistic	p-value
1h vs 2h	-2.11278	-4.6048	0.37924	2.1052	0.11413
1h vs 3h	-0.33833	-2.90705	2.23038	0.32705	0.94795
2h vs 3h	1.77444	-0.79427	4.34316	1.71529	0.23436
Bonferroni
Alpha/N	0.01667
Group vs. Group (Contrast)	Difference	95% Confidence Interval		Test Statistic	p-value
1h vs 2h	-2.11278	-4.55447	0.32892	2.1052	0.11298
1h vs 3h	-0.33833	-2.85518	2.17851	0.32705	1
2h vs 3h	1.77444	-0.7424	4.29129	1.71529	0.26772
Fisher LSD
Group vs. Group (Contrast)	Difference	Test Statistic	p-value	Significant
1h vs 2h	-2.11278	2.1052	0.03761	No
1h vs 3h	-0.33833	0.32705	0.74427	No
2h vs 3h	1.77444	1.71529	0.08919	No
Tukey-Kramer
Groups	Difference	Test Statistic	p-value	Significant
1h vs 2h	-2.11278	2.9772	0.09386	No
1h vs 3h	-0.33833	0.46252	0.94284	No
2h vs 3h	1.77444	2.42579	0.20437	No

## Sheet: fructose-PER-duration
Two-way ANOVA
Summary
Response	durationPER
Factor #1	delay	Fixed
Factor #2	treatment	Fixed
Descriptive Statistics
Factor	Group	Sample size	Mean	Variance	Standard Deviation
delay	1h	14	3.22357	4.67635	2.16249
delay	2h	13	4.12538	15.3792	3.92164
delay	3h	13	3.35769	5.65629	2.37829
treatment	c	22	2.63091	1.88179	1.37178
treatment	PZ	18	4.69611	13.9853	3.73969
delay x treatment	1h x c	8	2.44875	2.55556	1.59861
delay x treatment	1h x PZ	6	4.25667	6.33943	2.51782
delay x treatment	2h x c	7	2.74	1.89173	1.3754
delay x treatment	2h x PZ	6	5.74167	28.8183	5.36826
delay x treatment	3h x c	7	2.73	1.64347	1.28198
delay x treatment	3h x PZ	6	4.09	10.4078	3.22611
ANOVA
Source of Variation	SS	d.f.	MS	F	p-value	F crit	Omega Sqr.
Factor #1 (delay)	6.27222	2	3.13611	0.39946	0.67379	3.2759	0
Factor #2 (treatment)	42.2241	1	42.2241	5.37831	0.02653	4.13002	0.10501
Factor #1 + #2 (delay x treatment)	4.06728	2	2.03364	0.25904	0.7733	3.2759	0
Within Groups	266.928	34	7.85081
Total	319.491	39	8.19208
Omega squared for combined effect	0.04066
Comparisons among groups of factor 2 (traitement) within each factor 1 (délai) level
Factor 1 (delay) = 1h
Scheffe
Group vs. Group (Contrast)	Difference	95% Confidence Interval		Test Statistic	p-value
c vs PZ	-1.80792	-4.87126	1.25543	1.19475	0.23959
Bonferroni
Alpha/N	0.05
Group vs. Group (Contrast)	Difference	95% Confidence Interval		Test Statistic	p-value
c vs PZ	-1.80792	-4.87126	1.25543	1.19475	0.23959
Fisher LSD
Group vs. Group (Contrast)	Difference	Test Statistic	p-value	Significant
c vs PZ	-1.80792	1.19475	0.23922	No
Tukey-Kramer
Groups	Difference	Test Statistic	p-value	Significant
c vs PZ	-1.80792	1.68963	0.24052	No
Factor 1 (delay) = 2h
Scheffe
Group vs. Group (Contrast)	Difference	95% Confidence Interval		Test Statistic	p-value
c vs PZ	-3.00167	-6.15739	0.15406	1.92557	0.06167
Bonferroni
Alpha/N	0.05
Group vs. Group (Contrast)	Difference	95% Confidence Interval		Test Statistic	p-value
c vs PZ	-3.00167	-6.15739	0.15406	1.92557	0.06167
Fisher LSD
Group vs. Group (Contrast)	Difference	Test Statistic	p-value	Significant
c vs PZ	-3.00167	1.92557	0.06129	No
Tukey-Kramer
Groups	Difference	Test Statistic	p-value	Significant
c vs PZ	-3.00167	2.72316	0.06261	No
Factor 1 (delay) = 3h
Scheffe
Group vs. Group (Contrast)	Difference	95% Confidence Interval		Test Statistic	p-value
c vs PZ	-1.36	-4.51573	1.79573	0.87244	0.38845
Bonferroni
Alpha/N	0.05
Group vs. Group (Contrast)	Difference	95% Confidence Interval		Test Statistic	p-value
c vs PZ	-1.36	-4.51573	1.79573	0.87244	0.38845
Fisher LSD
Group vs. Group (Contrast)	Difference	Test Statistic	p-value	Significant
c vs PZ	-1.36	0.87244	0.38818	No
Tukey-Kramer
Groups	Difference	Test Statistic	p-value	Significant
c vs PZ	-1.36	1.23381	0.38894	No
Comparisons among groups of factor 1 (délai) within each factor 2 (traitement) level
Factor 2 (treatment) = c
Scheffe
Group vs. Group (Contrast)	Difference	95% Confidence Interval		Test Statistic	p-value
1h vs 2h	-0.29125	-3.98948	3.40698	0.20084	0.98004
1h vs 3h	-0.28125	-3.97948	3.41698	0.19395	0.98138
2h vs 3h	0.01	-3.80952	3.82952	0.00668	0.99998
Bonferroni
Alpha/N	0.01667
Group vs. Group (Contrast)	Difference	95% Confidence Interval		Test Statistic	p-value
1h vs 2h	-0.29125	-3.92781	3.34531	0.20084	1
1h vs 3h	-0.28125	-3.91781	3.35531	0.19395	1
2h vs 3h	0.01	-3.74582	3.76582	0.00668	1
Fisher LSD
Group vs. Group (Contrast)	Difference	Test Statistic	p-value	Significant
1h vs 2h	-0.29125	0.20084	0.84186	No
1h vs 3h	-0.28125	0.19395	0.84722	No
2h vs 3h	0.01	0.00668	0.99471	No
Tukey-Kramer
Groups	Difference	Test Statistic	p-value	Significant
1h vs 2h	-0.29125	0.28404	0.9781	No
1h vs 3h	-0.28125	0.27428	0.97957	No
2h vs 3h	0.01	0.00944	0.99998	No
Factor 2 (treatment) = PZ
Scheffe
Group vs. Group (Contrast)	Difference	95% Confidence Interval		Test Statistic	p-value
1h vs 2h	-1.485	-5.61055	2.64055	0.91797	0.65928
1h vs 3h	0.16667	-3.95888	4.29222	0.10303	0.99471
2h vs 3h	1.65167	-2.47388	5.77722	1.021	0.59809
Bonferroni
Alpha/N	0.01667
Group vs. Group (Contrast)	Difference	95% Confidence Interval		Test Statistic	p-value
1h vs 2h	-1.485	-5.54175	2.57175	0.91797	1
1h vs 3h	0.16667	-3.89009	4.22342	0.10303	1
2h vs 3h	1.65167	-2.40509	5.70842	1.021	0.94165
Fisher LSD
Group vs. Group (Contrast)	Difference	Test Statistic	p-value	Significant
1h vs 2h	-1.485	0.91797	0.36428	No
1h vs 3h	0.16667	0.10303	0.91847	No
2h vs 3h	1.65167	1.021	0.31355	No
Tukey-Kramer
Groups	Difference	Test Statistic	p-value	Significant
1h vs 2h	-1.485	1.29821	0.63285	No
1h vs 3h	0.16667	0.1457	0.99425	No
2h vs 3h	1.65167	1.44391	0.56893	No

## Sheet: habituation-data
Sucrose-number of trials to habituation							Fructose-number of trials to habituation
Control	PZ10-3	PZ-10-2	PZ10-1				Control	PZ10-3	PZ-10-2	PZ10-1
37	46	52	48				15	12	20	36
39	12	49	23				12	11	19	40
19	15	30	21				20	18	16	46
18	27	37	28				13	20	23	38
22	24	33	21				18	12	28	33
27	26	38	40				15	14	16	36
35	27	44	29				13	16	30	33
16	11	25	32				16	23	29	36
13	16	29	39				12	20	32	33
18	23	30	16				23	14	28	23
20	27	33	30				16	21	27	34
19	34	28	23				14	19	15	36
21	28	38	31				11	22	28	17
26	33	30	26				19	19	34	25
17	26	19	33				20	20	25	28
19	28	41	37				18		30	24
24	25	27	44
16		38	39
14		36	29
27		33	37
22

## Sheet: PERduration-data
sucrose					Fructose
treatment	delay	PER (s)			treatment	delay	PER (s)
c	1h	2			c	1h	1.63
c	1h	2.04			c	1h	2.01
c	1h	3			c	1h	6.29
c	1h	1.05			c	1h	1.53
c	1h	1.02			c	1h	2.65
c	1h	4.03			c	1h	2.15
c	1h	3.2			c	1h	1.85
c	1h	5.36			c	1h	1.48
c	1h	1.33			c	2h	2.51
c	1h	0.93			c	2h	2.29
c	1h	1.32			c	2h	2.15
c	1h	0.61			c	2h	3.6
c	1h	2.45			c	2h	2.15
c	1h	1.26			c	2h	1.1
c	1h	4.35			c	2h	5.38
c	1h	6			c	3h	2.19
c	1h	2.39			c	3h	2
c	1h	1.23			c	3h	2.8
c	1h	0.9			c	3h	3.9
c	2h	2.23			c	3h	1.59
c	2h	1.77			c	3h	1.63
c	2h	1.45			c	3h	5
c	2h	1.98			PZ	1h	8.2
c	2h	3.33			PZ	1h	4.09
c	2h	1.94			PZ	1h	3.6
c	2h	6.14			PZ	1h	2.13
c	2h	2.61			PZ	1h	6.07
c	2h	5.02			PZ	1h	1.45
c	2h	2.41			PZ	2h	2.92
c	2h	4.26			PZ	2h	3
c	2h	2.85			PZ	2h	16.31
c	2h	3.92			PZ	2h	2.76
c	2h	1.02			PZ	2h	6.46
c	2h	2.16			PZ	2h	3
c	2h	1.99			PZ	3h	2.16
c	2h	7.8			PZ	3h	1.19
c	2h	2			PZ	3h	10.03
c	2h	1.3			PZ	3h	2.77
c	3h	2			PZ	3h	5.39
c	3h	1.5			PZ	3h	3
c	3h	1.39
c	3h	2
c	3h	3.1
c	3h	12.35
c	3h	2.17
c	3h	4.52
c	3h	1.41
c	3h	2.8
c	3h	1.82
c	3h	4.44
c	3h	0.59
c	3h	1.93
c	3h	0.68
c	3h	1.82
c	3h	1.53
c	3h	0.86
PZ	1h	3.88
PZ	1h	2.2
PZ	1h	1.5
PZ	1h	2.85
PZ	1h	5
PZ	1h	3.1
PZ	1h	3.92
PZ	1h	1.2
PZ	1h	11.5
PZ	1h	4.38
PZ	1h	1.45
PZ	1h	5.19
PZ	1h	3.49
PZ	1h	2.32
PZ	1h	2.9
PZ	1h	7.63
PZ	1h	3.1
PZ	1h	5.25
PZ	2h	14.89
PZ	2h	3.33
PZ	2h	1.93
PZ	2h	1.39
PZ	2h	1.39
PZ	2h	12.14
PZ	2h	3.71
PZ	2h	3.85
PZ	2h	2.56
PZ	2h	8.23
PZ	2h	19.51
PZ	2h	2.41
PZ	2h	12.63
PZ	2h	3.65
PZ	2h	2.02
PZ	2h	2.46
PZ	2h	9.69
PZ	2h	3.1
PZ	3h	10
PZ	3h	3.33
PZ	3h	1.9
PZ	3h	1.44
PZ	3h	9.59
PZ	3h	3.1
PZ	3h	3.84
PZ	3h	4.21
PZ	3h	2.78
PZ	3h	6.17
PZ	3h	3.21
PZ	3h	2.98
PZ	3h	2.33
PZ	3h	3.5
PZ	3h	4.3
PZ	3h	5.72
